# Supplementary material for: Macronutrient Intake in Adults Diagnosed with Metabolic Syndrome: Using the Health Examinee (HEXA) Cohort
Source: Nutrients. 2021 Dec 14;13(12):4457. doi: 10.3390/nu13124457 (PMC8706324; doi:10.3390/nu13124457)
Supplement: Supplementary file 1 [file nutrients-13-04457-s001.zip]

Archive with 1 entries (1 files):
- nutrients-1467631-supplementary.pdf
